# Supplementary material for: Clonidine used as a perineural adjuvant to ropivacaine, does not prolong the duration of sensory block when controlling for systemic effects: A paired, blinded, randomized trial in healthy volunteers
Source: PLoS One. 2017 Sep 7;12(9):e0181351. doi: 10.1371/journal.pone.0181351 (PMC5589088; doi:10.1371/journal.pone.0181351)
Supplement: S1 Dataset — (XLSX) [file pone.0181351.s003.xlsx]

## Sheet: Ark1
Leg Ropivacaine+placebo	Age/y	Height/cm	Weight/kg	BMI/kg/m2	Baseline systolic BP/mmHg	Baseline Diastolic BP/mmHg	Baseline heart Rate/BPM	Baseline pain during Tonic heat stimulation (Ropivacaine+placebo)/VAS	Baseline Warmth Detection Threshold (Ropivacaine+placebo)/C	Baseline Heat Pain Detection Threshold (Ropivacaine+placebo)/C	Duration of sensory block alcohol swab (Ropivacaine+placebo)/h	Duration of sensory block pinprick (Ropivacaine+placebo)/h	Duration of sensory block Pain during tonic heat stimulation (Ropivacaine+placebo)/h	Duration of sensory block Warmth Detection Threshold (Ropivacaine+placebo)/h	Duration of sensory block Heat Pain Detection Threshold (Ropivacaine+placebo)/h	Rebound pain (Ropivacaine+placebo)/VAS	Leg Ropivacaine+Clonidine	Baseline pain (VAS) during Tonic heat stimulation (Ropivacaine+clonidine)/VAS	Baseline Warmth Detection Threshold (Ropivacaine+clonidine)/C	Baseline Heat Pain Detection Threshold (Ropivacaine+clonidine)/C	Duration of sensory block alcohol swab (Ropivacaine+clonidine)/h	Duration of sensory block pinprick (Ropivacaine+clonidine)/h	Duration of sensory block Pain during tonic heat stimulation (Ropivacaine+clonidine)/h	Duration of sensory block Warmth Detection Threshold (Ropivacaine+placebo)/h	Duration of sensory block Heat Pain Detection Threshold (Ropivacaine+clonidine)/h	Rebound pain (Ropivacaine+clonidine)/VAS
L	22	184	90	26	104	51	71	60	42.13	48.13	22.5	23	25	19	19	30	R	56	42.58	47.85	24	22	21	21	21	54
R	23	179	70	22	112	63	53	32	40.75	46.18	22.5	22	22	22	22	33	L	28	34.95	45	20	21	19	20	20	32
R	23	178	60	19	114	75	86	26	41.03	44.05	20.5	23	20	21	21	32	L	31	43.18	46.3	19	21	20	22	22	28
R	22	192	84	22	116	61	49	55	36.45	44.8	18.5	19	18	21	18	52	L	60	41.48	44.25	19	19	18	19	19	55
R	22	183	89	26	119	54	81	35	41.8	44.25	19	23	20	19	21	29	L	42	41.45	45.9	17.5	16	18	21	19	22
R	25	190	85	24	119	67	62	50	37.5	48.5	21.5	21	22	22	22	49	L	51	42.2	46.35	21.5	21	20	20	20	68
L	22	190	94	26	122	87	74	49	37.45	47.38	14.5	15	15.5	17	17	45	R	39	43.03	47.78	14	16	16	16	13	10
R	30	187	69	19	123	71	86	31	43.75	47.2	18.5	20	20	20	19	20	L	35	38.4	45.33	17	17	17	19	19	16
L	23	186	80	23	127	72	57	34	41.48	46.7	18	20	21	21	18	8	R	35	41.55	46.9	16.5	18	21	18	16	10
R	22	190	106	29	128	59	74	46	40.63	45.53	21	22	27	27	27	15	L	28	37.73	44.9	18.5	20	19	19	18	35
L	22	201	90	22	130	84	79	45	43.2	47.45	16	16	17	16	17	38	R	51	44.23	48.25	14	15	15	14	14	42
L	20	186	80	23	133	75	104	11	40.9	47.68	16.5	17	16	17	16	18	R	10	45.6	48	20.5	20	20	20	21	6
L	22	184	63	18	133	81	108	36	41.38	47.55	18.5	18	19	17	19	19	R	44	39.75	48.23	21.5	19	22	21	18	36
L	20	191	108	29	135	76	90	60	36.6	46.28	19	18	19	19	19	66	R	62	40.45	45.55	20.5	23	21	22	24	45
L	22	180	80	24	135	77	74	60	35.45	47.4	15	15	16	15	15	59	R	60	35.6	45.03	22	21	22	23	22	23
L	23	192	95	25	136	66	73	43	41.55	45.7	19.5	21	20	22	19	19	R	30	41.1	43.03	19	21	16	18	19	47
L	22	182	68	20	137	88	73	54	36.6	47.58	18.5	19	19.5	20	18	56	R	42	36.73	48.85	21	22	20	22	20	45
R	25	180	83	25	140	72	90	31	44.45	46.55	22	22	19	19	19	34	L	27	43.78	48.08	22	22	21	21	20	35
R	25	178	85	26	141	69	87	62	35.25	47.23	20.5	18	17	23	17	60	L	65	39.28	47.63	16.5	17	17	22	16	48
R	25	194	78	21	143	77	76	58	37.75	43.68	21.5	21	22	24	20	57	L	50	42.63	46.15	20.5	21	20	18	18	56
L	23	185	80	25	145	88	81	45	38.13	48.48	21.5	22	25	21	22	36	R	28	35.9	48.8	23	23	23	24	23	32
