# Supplementary material for: Clonidine used as a perineural adjuvant to ropivacaine, does not prolong the duration of sensory block when controlling for systemic effects: A paired, blinded, randomized trial in healthy volunteers
Source: PLoS One. 2017 Sep 7;12(9):e0181351. doi: 10.1371/journal.pone.0181351 (PMC5589088; doi:10.1371/journal.pone.0181351)
Supplement: S2 Dataset — (XLSX) [file pone.0181351.s004.xlsx]

## Sheet: Systolisk BT
	0	0.25	0.5	0.75	1	1.25	1.5	1.75	2	2.25	2.5	2.75	3	3.25	3.5	3.75	4	5	6	7	8	9	10	11	12	13	14	15	16	17	18	19	20	21	22	23	24	25	26	27
1	138	126	122	128	127	111	109	107	111	106	106	104	109	94	98	91	92						119	127	128	127	127	129	135	146	129	139	129	122	134	128	134
2	146	97	116	117	158	115	110	111	115	110	106	119	117	114	113	109	109						103	97	114	112	105	119	118	118	123	126	138
3	112	112	106	100	100	90	100	99	98	93	90	97	98	98	90	95	92						90	99	99	105	106	97	95	104	98	92	109	102	105
4	128	122	125	133	134	130	130	113	128	128	120	130	122	119	111	124	139						126	123	115	120	116	131	126	127	103	120	120	119	128
5	130	128	143	125	123	127	142	126	129	132	122	127	126	124	114	117	121						123	112	141	134	137	146	147	137	128	140	140	130	135
6	118	115	111	105	117	111	120	122	102	102	MD	116	107	MD	108	104	108						101	107	109	109	109	120	134	117	106	117	123	116	120
7	104	98	110	111	113	106	112	119	104	MD	MD	94	104	97	93	92	90						MD	99	114	114	109	116	118	117	105	106	103	118	109	124	126	120
8	149	150	118	MD	MD	137	129	131	135	111	122	128	135	128	130	134	128						122	126	136	140	143	129	145	142	144	146	146	152	160
9	116	111	115	110	103	110	107	105	102	104	106	102	108	100	105	100	107						103	116	109	102	101	108	109	108	113	110	110	109	102
10	123	134	128	124	128	120	130	121	127	119	121	111	114	122	117	116	115						115	MD	124	125	141	133	125	132
11	122	114	118	112	112	120	105	106	125	110	110	109	112	113	109	106	113						116	112	111	116	133	118
12	121	123	117	114	119	106	117	106	115	117	91	103	113	123	103	102	97						94	107	104	105	112	94	104	111	91	117	102	110	108
13	127	120	112	111	100	98	MD	112	107	110	105	114	113	112	111	110	110						118	121	113	112	106	98	105	111	115	121	117	122	125
14	140	115	130	129	123	129	129	122	120	129	MD	120	122	127	123	102	119						108	118	124	112	121	117	125	128	108	111	123	134	130	134	126	130	135	133
15	117	97	103	109	93	92	104	99	100	106	108	117	105	98	106	125	100						89	101	108	107	112	112	106	118	113	116	111	104	114
16	116	120	118	111	117	102	112	101	118	107	111	108	107	103	105	104	102	93					113	102	114	107	122	110	107	120	110	118	117	122
17	138	140	128	123	123	120	119	124	120	115	119	130	123	118	116	112	118						124	120	120	110	108	109	120	121	122	118	120	123	126	118
18	123	123	121	122	112	118	110	113	115	112	122	115	MD	109	108	108	101						93	100	107	106	110	94	115	115	118	107	112
19	145	111	112	82	101	112	86	115	111	94	109	119	119	122	121	124	118						108	103	120	118	121	130	132	135	119	124	123	130	138	130	133
20	137	152	127	129	125	137	128	128	126	122	124	126	123	121	126	119	129						126	118	120	129	121	126	121	138	115	123	135	124	130
21	127	126	123	128	135	124	124	115	113	110	107	97	106	113	106	104	100	102					109	118	120	108	124	126	128	118	120	121	114	130
Mean	127.476	128.476	129.476	130.476	131.476	132.476	133.476	134.476	135.476	136.476	137.476	138.476	139.476	140.476	141.476	142.476	143.476
SD	12.1557	15.0377	9.18487	12.2658	15.1076	13.3004	13.168	9.55236	10.6308	10.4895	10.1719	11.2493	9.10335	10.9587	10.0761	11.4524	13.164

## Sheet: Diastolisk blodtryk
	0	0.25	0.5	0.75	1	1.25	1.5	1.75	2	2.25	2.5	2.75	3	3.25	3.5	3.75	4	5	6	7	8	9	10	11	12	13	14	15	16	17	18	19	20	21	22	23	24	25	26	27
1	66	77	105	75	73	64	62	64	70	58	60	59	60	54	48	54	59						60	63	72	67	79	88	74	78	78	75	84	77	70	68	63
2	96	57	57	54	68	55	57	48	54	53	41	56	81	53	53	49	48						58	63	55	57	67	66	62	64	66	66	68
3	63	66	70	72	78	76	58	57	64	52	57	50	52	52	50	52	55						53	60	58	59	60	62	58	67	60	58	58	63	61
4	68	63	62	71	80	63	65	77	76	56	89	57	53	61	51	60	105						75	56	61	64	55	63	58	59	62	53	63	65	66
5	66	71	77	62	68	64	62	61	60	64	56	62	61	50	50	58	61						67	58	74	88	74	85	83	71	67	71	73	72	79
6	54	55	66	61	61	66	63	61	83	83	MD	57	56	MD	65	65	68						57	57	66	63	61	69	63	65	46	66	70	64	71
7	51	54	58	60	63	63	58	66	67	MD	MD	49	69	52	48	51	43						MD	45	58	59	60	58	56	65	53	54	47	48	56	51	59	60
8	82	77	74	MD	MD	79	78	69	58	52	65	60	68	70	72	64	61						73	70	76	81	81	86	94	92	84	84	87	89	93
9	61	70	66	67	65	62	58	61	57	58	61	66	65	68	66	66	65						65	59	81	59	59	71	67	69	60	63	60	62	63
10	88	88	85	81	86	80	81	79	83	84	87	78	80	78	80	76	72						89	MD	80	82	83	86	90	80
11	62	60	57	57	58	58	58	45	51	65	61	64	65	72	57	46	54						50	50	58	72	69	66
12	72	69	65	66	69	87	62	78	53	65	47	58	57	96	56	55	58						58	61	59	51	62	59	60	68	63	65	63	65	57
13	64	61	58	65	56	53	MD	56	53	58	58	59	59	58	61	51	63						65	67	67	68	60	70	71	58	64	64	63	62	69
14	71	93	57	69	67	67	67	56	67	67	MD	68	65	72	70	46	61						63	64	60	70	70	69	71	75	77	67	58	69	67	62	72	69	70	73
15	65	64	62	60	55	69	53	58	55	65	61	54	56	51	55	56	54						49	55	53	54	66	60	66	71	73	64	64	69	65
16	61	65	71	68	57	59	56	55	65	62	65	60	57	58	59	50	51	48					52	61	56	56	67	54	56	60	56	57	59	58
17	60	63	63	69	63	59	65	62	61	73	66	68	60	56	52	51	57						64	65	62	64	67	56	56	72	74	64	70	69	77	64
18	71	107	66	68	69	59	66	58	61	59	69	64	MD	54	53	56	63						54	52	61	59	61	65	64	60	77	65	66
19	88	78	74	43	83	73	53	69	64	50	72	79	79	77	82	74	79						71	73	73	66	76	92	79	85	66	69	66	75	76	73	72
20	88	82	81	83	77	86	81	82	76	72	68	71	74	70	71	77	76						74	66	80	87	89	76	85	71	76	79	93	80	86
21	72	71	93	78	86	64	66	66	60	65	57	51	48	61	53	54	46	47					61	60	70	66	74	79	75	69	59	61	71	72
mean	69.9524	71	69.8571	66.45	69.1	66.9524	63.45	63.2381	63.7143	63.05	63.3333	61.4286	63.25	63.15	59.619	57.6667	61.8571
sd	12.0228	13.259	12.7015	9.43384	9.851	9.7287	8.26836	9.8433	9.4612	9.47837	11.672	8.18884	9.50277	11.9617	10.3415	9.37194	13.4992

## Sheet: Puls
	0	0.25	0.5	0.75	1	1.25	1.5	1.75	2	2.25	2.5	2.75	3	3.25	3.5	3.75	4	5	6	7	8	9	10	11	12	13	14	15	16	17	18	19	20	21	22	23	24	25	26	27
1	82	87	109	84	84	75	73	73	71	69	71	69	68	59	60	63	69	54	60	50	58	57	60	67	72	61	63	66	62	64	68	63	69	61	81	80	63
2	91	62	70	70	58	67	69	62	68	66	59	67	71	66	66	63	62	54	52	53	55	51	53	51	73	62	68	62	62	63	63	78	70
3	53	51	60	64	84	79	68	67	72	61	62	61	43	63	59	62	64	51	47	69	50	45	76	70	55	50	44	50	45	56	47	48	43	53	51
4	81	76	76	89	72	80	80	77	76	76	97	71	66	74	63	72	115	60	59	58	55	53	57	61	53	59	54	54	56	60	58	59	62	65	68
5	55	55	59	56	58	80	81	75	76	71	75	75	74	71	68	70	68	56	55	49	48	54	51	91	71	64	50	56	60	55	50	57	61	57	56
6	85	69	92	87	74	79	79	77	89	85	MD	74	68	MD	78	71	80	46	48	44	49	45	45	51	67	55	69	72	64	71	68	67	69	68	63
7	61	60	71	59	77	76	75	80	81	MD	MD	64	48	47	43	45	49	41	42	40	43	40	42	41	46	41	52	50	44	46	46	47	44	58	56	59	50	51
8	84	82	92	82	99	87	88	85	79	76	79	70	71	71	75	62	69	66	61	61	68	65	64	67	60	75	62	80	68	80	71	80	87	73	71
9	67	58	62	58	59	70	60	61	57	62	56	57	56	65	53	53	56	48	43	44	40	58	44	53	59	51	52	43	45	51	50	51	53	57	45
10	77	86	80	81	76	83	78	75	77	72	73	69	80	70	69	69	71	60	55	50	53	53	57	61	60	52	66	57	52	57
11	61	68	57	63	67	80	62	59	64	75	65	73	69	67	56	58	58	54	53	53	50	53	49	63	65	64	59	80
12	88	68	61	62	72	78	87	85	81	85	74	75	73	78	67	68	67	55	57	54	53	53	66	67	62	65	58	60	60	71	77	87	71	60	63
13	70	63	64	65	61	59	MD	65	62	57	59	64	59	57	54	54	56	44	41	41	42	44	57	53	52	50	44	44	55	54	56	69	51	61	57
14	76	70	72	71	72	71	71	82	67	88	MD	68	66	71	64	64	62	59	61	52	58	53	52	61	71	60	59	73	65	70	64	64	61	64	71	65	72	65	71	69
15	83	78	88	72	74	75	65	65	72	74	67	68	68	92	74	79	72	65	60	48	56	46	56	66	61	55	64	62	50	85	57	53	60	66	69
16	49	65	54	57	64	52	51	56	51	48	48	51	61	49	52	60	39	37	40	35	38	35	51	41	44	44	44	41	41	47	49	45	44	44
17	78	75	80	81	77	73	74	74	73	76	71	75	78	63	55	56	68	49	46	44	47	42	53	61	61	62	64	56	60	74	68	71	75	64	72	70
18	86	80	82	95	76	76	72	71	68	70	90	85	79	97	63	57	80	51	52	50	47	43	44	51	52	55	53	76	56	80	82	84	65
19	81	78	67	72	91	70	76	74	69	65	75	67	72	68	69	69	78	51	51	51	50	50	60	51	73	57	63	70	69	77	79	72	72	80	78	69	76
20	73	72	67	72	77	81	69	75	74	85	84	81	84	88	84	82	81	57	49	48	52	46	53	62	57	54	56	53	56	65	67	55	60	51	57
21	52	53	57	55	63	55	65	65	63	60	66	64	63	71	57	46	62	44	44	41	46	40	49	59	47	43	41	41	53	51	53	56	67	60
mean	73	69.3333	72.381	71.1905	73.0952	73.619	72.15	71.5714	70.9524	71.05	70.6111	68.9524	67.4762	69.35	63.2857	63	67.9048
sd	13.069	10.5799	14.3055	11.9776	10.7699	9.05801	9.05698	8.37599	8.70905	10.4402	12.1565	7.65164	10.1075	12.6169	9.81908	9.54987	15.013

## Sheet: Sedation
	0	0.25	0.5	0.75	1	1.25	1.5	1.75	2	2.25	2.5	2.75	3	3.25	3.5	3.75	4	5	6	7	8	9	10	11	12	13	14	15	16	17	18	19	20	21	22	23	24	25	26	27
1	0				0				1				1				0						0	0	0	0	0	0	0	0	0	0	0	0	0	0	0
2	0				0				1				1				0						0	0	0	0	0	0	0	0	0	0	0
3	0				0				0				1				1						0	0	0	0	0	0	0	0	0	0	0	0	0
4	0				0				0				0				0						0	0	0	0	0	0	0	0	0	0	0	0	0
5	0				0				1				0				0						0	0	0	0	0	0	0	0	0	0	0	0	0
6	0				0				MD				0				0						0	0	0	0	0	0	0	0	0	0	0	0	0
7	0				0				0				0				0						0	0	0	0	0	0	0	0	0	0	0	0	0	0	0	0
8	0				0				0				0				0						0	0	0	0	0	0	0	0	0	0	0	0	0
9	0				0				0				0				0						0	0	0	0	0	0	0	0	0	0	0	0	0
10	0				0				0				0				0						0	0	0	0	0	0	0	0
11	0				0				0				0				0						0	0	0	0	0	0
12	0				0				0				0				0						0	0	0	0	0	0	0	0	0	0	0	0	0
13	0				0				0				0				0						0	0	0	0	0	0	0	0	0	0	0	0	0
14	0				0				0				0				0						0	0	0	0	0	0	0	0	0	0	0	0	0	0	0	0	0	0
15	0				0				0				0				0						0	0	0	0	0	0	0	0	0	0	0	0	0
16	0				0				0				MD				0						0	0	0	0	0	0	0	0	0	0	0	0
17	0				0				0				0				0						0	0	0	0	0	0	0	0	0	0	0	0	0	0
18	0				0				1				0				0						0	0	0	0	0	0	0	0	0	0	0
19	0				1				0				0				0						0	0	0	0	0	0	0	0	0	0	0	0	0	0	0
20	0				0				0				0				0						0	0	0	0	0	0	0	0	0	0	0	0	0
21	0				0				0				0				0	0					0	0	0	0	0	0	0	0	0	0	0	0
